# Supplementary material for: Utilizing FUCOM and AHP methods to identify the optimal beekeeping lands: A case study from Mardin, Türkiye
Source: PLoS One. 2025 Nov 4;20(11):e0335784. doi: 10.1371/journal.pone.0335784 (PMC12585028; doi:10.1371/journal.pone.0335784)
Supplement: S1 Table — This table summarizes the spatial distribution of suitability classes across districts based on AHP-derived weights. (XLSX) [file pone.0335784.s002.xlsx]

## Sheet: Sayfa1
AHP	Restricted	Low suitable	Moderate suitable	High suitable	Very high suitable	∑
Derik	6764.71	979.61	3493.34	2503.24	25.73	13766.63
Kızıtepe	11219.11	153.71	964.27	156.37	0.00	12493.46
Mazıdağı	1583.62	1457.45	3173.24	2254.22	1938-06-01	8474.91
Artuklu	3719.16	669.89	3164.67	1116.95	2013-01-01	8671.80
Savur	1922.84	559.94	4748.57	2337.54	17.57	9586.47
Yeşilli	462.39	22.85	899.46	294.10	2028-01-01	1680.08
Ömerli	1324.40	467.60	2508.35	281.64	0.00	4581.99
Midyat	3102.30	1134.26	4919.83	3180.36	45.86	12382.61
Nusaybin	4273.33	343.63	4380.19	1753.15	1941-04-01	10754.70
Dargeçit	1856.22	30.56	721.40	2371.71	169.07	5148.95
∑	36228.09	5819.49	28973.32	16249.28	271.41	87541.59
