# Supplementary material for: Utilizing FUCOM and AHP methods to identify the optimal beekeeping lands: A case study from Mardin, Türkiye
Source: PLoS One. 2025 Nov 4;20(11):e0335784. doi: 10.1371/journal.pone.0335784 (PMC12585028; doi:10.1371/journal.pone.0335784)
Supplement: S2 Table — This table presents the district-level distribution of suitability classes calculated using FUCOM-derived weights. (XLSX) [file pone.0335784.s003.xlsx]

## Sheet: Sayfa1
FUCOM	Restricted	Low suitable	Moderate suitable	High suitable	Very high suitable	∑
Derik	6764.71	945.35	3865.00	2162.37	29.21	13766.63
Kızıtepe	11219.11	144.14	973.33	156.83	0.04	12493.46
Mazıdağı	1583.62	1504.68	3271.19	2114.26	2015-01-01	8474.91
Artuklu	3719.16	669.51	3283.88	999.20	0.05	8671.80
Savur	1922.84	594.48	4926.99	2134.92	2025-07-01	9586.47
Yeşilli	462.39	29.66	948.55	239.34	0.14	1680.08
Ömerli	1324.40	470.19	2513.93	273.47	0.00	4581.99
Midyat	3102.30	1202.18	4780.57	3271.82	25.74	12382.61
Nusaybin	4273.33	301.01	4220.79	1951.85	1973-07-01	10754.70
Dargeçit	1856.22	33.58	789.23	2342.03	127.89	5148.95
∑	36228.09	5894.78	29573.45	15646.08	199.20	87541.59
